# Supplementary material for: Taurine Stabilizing Effect on Lysozyme
Source: Life (Basel). 2022 Jan 17;12(1):133. doi: 10.3390/life12010133 (PMC8779517; doi:10.3390/life12010133)
Supplement: Supplementary file 1 [file life-12-00133-s001.zip]

Archive with 1 entries (1 files):
- life-1530329-supplementary.pdf
